# Supplementary material for: Studies on the Stenothemusharmandi species-group (Coleoptera, Cantharidae), with descriptions of two new species from China
Source: Biodivers Data J. 2021 Aug 25;9:e68659. doi: 10.3897/BDJ.9.e68659 (PMC8410756; doi:10.3897/BDJ.9.e68659)
Supplement: XML Treatment for Stenothemus alexandrae [file BDJ.9.e68659-treatment2.xml]

<!DOCTYPE tp:taxon-treatment
  PUBLIC "-//TaxonX//DTD Taxonomic Treatment Publishing DTD v0 20100105//EN" "tax-treatment-NSO.dtd">
<tp:taxon-treatment xmlns:tp="http://www.plazi.org/taxpub"><tp:treatment-meta><mixed-citation publication-type="journal"><person-group><name><surname>Ge</surname><given-names>Shujuan</given-names></name><name><surname>Yang</surname><given-names>Xingke</given-names></name><name><surname>Liu</surname><given-names>Haoyu</given-names></name><name><surname>Yang</surname><given-names>Yuxia</given-names></name></person-group><article-title>Studies on the <italic><tp:taxon-name><tp:taxon-name-part taxon-name-part-type="genus" reg="Stenothemus">Stenothemus</tp:taxon-name-part><tp:taxon-name-part taxon-name-part-type="species" reg="harmandi">harmandi</tp:taxon-name-part></tp:taxon-name></italic> species-group (<tp:taxon-name><tp:taxon-name-part taxon-name-part-type="order">Coleoptera</tp:taxon-name-part></tp:taxon-name>, <tp:taxon-name><tp:taxon-name-part taxon-name-part-type="family">Cantharidae</tp:taxon-name-part></tp:taxon-name>), with descriptions of two new species from China</article-title><source>Biodivers Data J</source><day>25</day><month>8</month><year>2021</year><volume>9</volume><pub-id pub-id-type="doi">10.3897/BDJ.9.e68659</pub-id></mixed-citation></tp:treatment-meta><tp:nomenclature><tp:taxon-name>
            <object-id xmlns:xlink="http://www.w3.org/1999/xlink" content-type="arpha" xlink:type="simple">4DF6392D-FB89-558C-A104-3450ED95A836</object-id>
            <tp:taxon-name-part taxon-name-part-type="genus">Stenothemus</tp:taxon-name-part>
            <tp:taxon-name-part taxon-name-part-type="species">alexandrae</tp:taxon-name-part>
          </tp:taxon-name><tp:taxon-authority>Švihla, 2004 stat. n.</tp:taxon-authority><tp:nomenclature-citation-list><tp:nomenclature-citation><tp:taxon-name>
                <tp:taxon-name-part taxon-name-part-type="genus" reg="Stenothemus">Stenothemus</tp:taxon-name-part>
                <tp:taxon-name-part taxon-name-part-type="species" reg="dentatus">dentatus</tp:taxon-name-part>
                <tp:taxon-name-part taxon-name-part-type="subspecies" reg="alexandrae">alexandrae</tp:taxon-name-part>
              </tp:taxon-name><comment> Švihla, 2004: 196, figs. 142‒144.</comment></tp:nomenclature-citation></tp:nomenclature-citation-list></tp:nomenclature><tp:treatment-sec sec-type="materials"><title>Materials</title><list list-type="alpha-lower" list-content="occurrences"><list-item><p><bold>Type status:</bold><named-content xmlns:xlink="http://www.w3.org/1999/xlink" content-type="dwc:typeStatus" xlink:type="simple">Holotype</named-content>. <bold>Occurrence:</bold> recordedBy: <named-content xmlns:xlink="http://www.w3.org/1999/xlink" content-type="dwc:recordedBy" xlink:type="simple">Jan Schneider</named-content>; individualCount: <named-content xmlns:xlink="http://www.w3.org/1999/xlink" content-type="dwc:individualCount" xlink:type="simple">1</named-content>; sex: <named-content xmlns:xlink="http://www.w3.org/1999/xlink" content-type="dwc:sex" xlink:type="simple">male</named-content>; lifeStage: <named-content xmlns:xlink="http://www.w3.org/1999/xlink" content-type="dwc:lifeStage" xlink:type="simple">adult</named-content>; <bold>Taxon:</bold> scientificName: <named-content xmlns:xlink="http://www.w3.org/1999/xlink" content-type="dwc:scientificName" xlink:type="simple"><italic><tp:taxon-name><tp:taxon-name-part taxon-name-part-type="genus" reg="Stenothemus">Stenothemus</tp:taxon-name-part><tp:taxon-name-part taxon-name-part-type="species" reg="alexandrae">alexandrae</tp:taxon-name-part></tp:taxon-name></italic></named-content>; <bold>Location:</bold> country: <named-content xmlns:xlink="http://www.w3.org/1999/xlink" content-type="dwc:country" xlink:type="simple">India</named-content>; stateProvince: <named-content xmlns:xlink="http://www.w3.org/1999/xlink" content-type="dwc:stateProvince" xlink:type="simple">Sikkim</named-content>; locality: <named-content xmlns:xlink="http://www.w3.org/1999/xlink" content-type="dwc:locality" xlink:type="simple">Gantok env.</named-content>; verbatimElevation: <named-content xmlns:xlink="http://www.w3.org/1999/xlink" content-type="dwc:verbatimElevation" xlink:type="simple">2000‒2500 m</named-content>; locationRemarks: <named-content xmlns:xlink="http://www.w3.org/1999/xlink" content-type="dwc:locationRemarks" xlink:type="simple">Fambong-Lho forest</named-content>; <bold>Event:</bold> eventDate: <named-content xmlns:xlink="http://www.w3.org/1999/xlink" content-type="dwc:eventDate" xlink:type="simple">8.‒15.07.1997</named-content>; <bold>Record Level:</bold> language: <named-content xmlns:xlink="http://www.w3.org/1999/xlink" content-type="dwc:language" xlink:type="simple">en</named-content>; collectionCode: <named-content xmlns:xlink="http://www.w3.org/1999/xlink" content-type="dwc:collectionCode" xlink:type="simple">Insects</named-content>; ownerInstitutionCode: <named-content xmlns:xlink="http://www.w3.org/1999/xlink" content-type="dwc:ownerInstitutionCode" xlink:type="simple">NMPC</named-content>; basisOfRecord: <named-content xmlns:xlink="http://www.w3.org/1999/xlink" content-type="dwc:basisOfRecord" xlink:type="simple">Preserved Specimen</named-content></p></list-item></list></tp:treatment-sec><tp:treatment-sec sec-type="Distribution"><title>Distribution</title><p>India.</p></tp:treatment-sec><tp:treatment-sec sec-type="Notes"><title>Notes</title><p>In the original publication (<xref ref-type="bibr" rid="B6904870">Švihla 2004</xref>), <italic><tp:taxon-name><tp:taxon-name-part taxon-name-part-type="genus" reg="Stenothemus">S.</tp:taxon-name-part><tp:taxon-name-part taxon-name-part-type="species" reg="alexandrae">alexandrae</tp:taxon-name-part></tp:taxon-name></italic> was treated as a subspecies of <italic><tp:taxon-name><tp:taxon-name-part taxon-name-part-type="genus" reg="Stenothemus">S.</tp:taxon-name-part><tp:taxon-name-part taxon-name-part-type="species" reg="dentatus">dentatus</tp:taxon-name-part></tp:taxon-name></italic> Wittmer, 1974. However, differences between the two taxa have been found not only in the external appearance, but also in the structure of the aedeagus. In <italic><tp:taxon-name><tp:taxon-name-part taxon-name-part-type="genus" reg="Stenothemus">S.</tp:taxon-name-part><tp:taxon-name-part taxon-name-part-type="species" reg="alexandrae">alexandrae</tp:taxon-name-part></tp:taxon-name></italic>, the body is uniformly dark brown, pronotum bears projecting and sharp posterior angles (Fig. <xref ref-type="fig" rid="F7068009">1</xref><xref ref-type="fig" rid="F7068014">a</xref>) and the dorsal plates of the aedeagus are three times as long as wide and separated from each other in dorsal view (<xref ref-type="bibr" rid="B6904870">Švihla 2004</xref>: figs. 142‒144). In comparison, <italic><tp:taxon-name><tp:taxon-name-part taxon-name-part-type="genus" reg="Stenothemus">S.</tp:taxon-name-part><tp:taxon-name-part taxon-name-part-type="species" reg="dentatus">dentatus</tp:taxon-name-part></tp:taxon-name></italic> has a pale yellow body, mixed with dark brown markings on the disc of the pronotum, elytra and legs (Fig. <xref ref-type="fig" rid="F7068009">1</xref><xref ref-type="fig" rid="F7068015">b</xref>) and the dorsal plates are 1.5 times as long as wide, converging in dorsal view (<xref ref-type="bibr" rid="B6904870">Švihla 2004</xref>: fig. 145). As these differences are sufficient to support their independent status, we suggest that <italic><tp:taxon-name><tp:taxon-name-part taxon-name-part-type="genus" reg="Stenothemus">S.</tp:taxon-name-part><tp:taxon-name-part taxon-name-part-type="species" reg="alexandrae">alexandrae</tp:taxon-name-part></tp:taxon-name></italic> be recognised at the specific level.</p><p>Compared with others, the aedeagus of this species is distinctive from all other species, where the ventral process of each paramere is bent ventrad to a less extent, at an angle of 30 degrees to the median lobe. Probably for this reason, it was not included in the <italic><tp:taxon-name><tp:taxon-name-part taxon-name-part-type="genus" reg="Stenothemus">S.</tp:taxon-name-part><tp:taxon-name-part taxon-name-part-type="species" reg="harmandi">harmandi</tp:taxon-name-part></tp:taxon-name></italic> species-group by <xref ref-type="bibr" rid="B6904879">Švihla (2005)</xref>, when he established this group. Here, it is included in this species-group, based on the structure of the aedeagus, of which both ventral process and dorsal plate of each paramere bent ventrad, although to a lesser extent, ventral process thickened terminally and dorsal plate narrowed apically. All these characteristics match the definition of <italic><tp:taxon-name><tp:taxon-name-part taxon-name-part-type="genus" reg="Stenothemus">S.</tp:taxon-name-part><tp:taxon-name-part taxon-name-part-type="species" reg="harmandi">harmandi</tp:taxon-name-part></tp:taxon-name></italic> species-group well (<xref ref-type="bibr" rid="B6904879">Švihla 2005</xref>), so <italic><tp:taxon-name><tp:taxon-name-part taxon-name-part-type="genus" reg="Stenothemus">S.</tp:taxon-name-part><tp:taxon-name-part taxon-name-part-type="species" reg="alexandrae">alexandrae</tp:taxon-name-part></tp:taxon-name></italic> is suggested to be a member of this group.</p></tp:treatment-sec><tp:treatment-sec><!--Section generated to contain objects referenced in tp:taxon-treatment.--><fig-group id="F7068009" position="float" orientation="portrait"><caption><p>Habitus of <italic><tp:taxon-name><tp:taxon-name-part taxon-name-part-type="genus" reg="Stenothemus">Stenothemus</tp:taxon-name-part></tp:taxon-name></italic>, dorsal view. Scale bars: 1.0 mm</p></caption><fig id="F7068014" position="float" orientation="portrait"><object-id xmlns:xlink="http://www.w3.org/1999/xlink" content-type="arpha" xlink:type="simple">7DF3BFE8-B2D5-531D-A795-37531BDA5C14</object-id><object-id xmlns:xlink="http://www.w3.org/1999/xlink" content-type="doi" xlink:type="simple">10.3897/BDJ.9.e68659.figure1a</object-id><label>Figure 1a.</label><caption><p><italic><tp:taxon-name><tp:taxon-name-part taxon-name-part-type="genus" reg="Stenothemus">S.</tp:taxon-name-part><tp:taxon-name-part taxon-name-part-type="species" reg="alexandrae">alexandrae</tp:taxon-name-part></tp:taxon-name></italic> Švihla, 2004 stat. n.</p></caption><graphic xmlns:xlink="http://www.w3.org/1999/xlink" xlink:href="bdj-09-e68659-g001_a.jpg" xlink:type="simple" position="float" orientation="portrait" id="oo_542352.jpg"><uri content-type="original_file" xlink:type="simple">https://binary.pensoft.net/fig/542352</uri></graphic></fig><fig id="F7068015" position="float" orientation="portrait"><object-id xmlns:xlink="http://www.w3.org/1999/xlink" content-type="arpha" xlink:type="simple">63BDBCBD-ECB7-57FF-8A2F-A04B950480DB</object-id><object-id xmlns:xlink="http://www.w3.org/1999/xlink" content-type="doi" xlink:type="simple">10.3897/BDJ.9.e68659.figure1b</object-id><label>Figure 1b.</label><caption><p><italic><tp:taxon-name><tp:taxon-name-part taxon-name-part-type="genus" reg="Stenothemus">S.</tp:taxon-name-part><tp:taxon-name-part taxon-name-part-type="species" reg="dentatus">dentatus</tp:taxon-name-part></tp:taxon-name></italic> Wittmer, 1974</p></caption><graphic xmlns:xlink="http://www.w3.org/1999/xlink" xlink:href="bdj-09-e68659-g001_b.jpg" xlink:type="simple" position="float" orientation="portrait" id="oo_542353.jpg"><uri content-type="original_file" xlink:type="simple">https://binary.pensoft.net/fig/542353</uri></graphic></fig><fig id="F7068016" position="float" orientation="portrait"><object-id xmlns:xlink="http://www.w3.org/1999/xlink" content-type="arpha" xlink:type="simple">727D664D-BEC0-58AE-BF19-175F32DA88D1</object-id><object-id xmlns:xlink="http://www.w3.org/1999/xlink" content-type="doi" xlink:type="simple">10.3897/BDJ.9.e68659.figure1c</object-id><label>Figure 1c.</label><caption><p><italic><tp:taxon-name><tp:taxon-name-part taxon-name-part-type="genus" reg="Stenothemus">S.</tp:taxon-name-part><tp:taxon-name-part taxon-name-part-type="species" reg="acuticollis">acuticollis</tp:taxon-name-part></tp:taxon-name></italic> sp. n.</p></caption><graphic xmlns:xlink="http://www.w3.org/1999/xlink" xlink:href="bdj-09-e68659-g001_c.jpg" xlink:type="simple" position="float" orientation="portrait" id="oo_541951.jpg"><uri content-type="original_file" xlink:type="simple">https://binary.pensoft.net/fig/541951</uri></graphic></fig><fig id="F7068017" position="float" orientation="portrait"><object-id xmlns:xlink="http://www.w3.org/1999/xlink" content-type="arpha" xlink:type="simple">D0230A07-C6BD-5402-943A-D54F70C7C920</object-id><object-id xmlns:xlink="http://www.w3.org/1999/xlink" content-type="doi" xlink:type="simple">10.3897/BDJ.9.e68659.figure1d</object-id><label>Figure 1d.</label><caption><p><italic><tp:taxon-name><tp:taxon-name-part taxon-name-part-type="genus" reg="Stenotemus">S.</tp:taxon-name-part><tp:taxon-name-part taxon-name-part-type="species" reg="nigricolor">nigricolor</tp:taxon-name-part></tp:taxon-name></italic> sp. n.</p></caption><graphic xmlns:xlink="http://www.w3.org/1999/xlink" xlink:href="bdj-09-e68659-g001_d.jpg" xlink:type="simple" position="float" orientation="portrait" id="oo_541953.jpg"><uri content-type="original_file" xlink:type="simple">https://binary.pensoft.net/fig/541953</uri></graphic></fig></fig-group><fig id="F7068014" position="float" orientation="portrait"><object-id xmlns:xlink="http://www.w3.org/1999/xlink" content-type="arpha" xlink:type="simple">7DF3BFE8-B2D5-531D-A795-37531BDA5C14</object-id><object-id xmlns:xlink="http://www.w3.org/1999/xlink" content-type="doi" xlink:type="simple">10.3897/BDJ.9.e68659.figure1a</object-id><label>Figure 1a.</label><caption><p><italic><tp:taxon-name><tp:taxon-name-part taxon-name-part-type="genus" reg="Stenothemus">S.</tp:taxon-name-part><tp:taxon-name-part taxon-name-part-type="species" reg="alexandrae">alexandrae</tp:taxon-name-part></tp:taxon-name></italic> Švihla, 2004 stat. n.</p></caption><graphic xmlns:xlink="http://www.w3.org/1999/xlink" xlink:href="bdj-09-e68659-g001_a.jpg" xlink:type="simple" position="float" orientation="portrait" id="oo_542352.jpg"><uri content-type="original_file" xlink:type="simple">https://binary.pensoft.net/fig/542352</uri></graphic></fig><fig id="F7068015" position="float" orientation="portrait"><object-id xmlns:xlink="http://www.w3.org/1999/xlink" content-type="arpha" xlink:type="simple">63BDBCBD-ECB7-57FF-8A2F-A04B950480DB</object-id><object-id xmlns:xlink="http://www.w3.org/1999/xlink" content-type="doi" xlink:type="simple">10.3897/BDJ.9.e68659.figure1b</object-id><label>Figure 1b.</label><caption><p><italic><tp:taxon-name><tp:taxon-name-part taxon-name-part-type="genus" reg="Stenothemus">S.</tp:taxon-name-part><tp:taxon-name-part taxon-name-part-type="species" reg="dentatus">dentatus</tp:taxon-name-part></tp:taxon-name></italic> Wittmer, 1974</p></caption><graphic xmlns:xlink="http://www.w3.org/1999/xlink" xlink:href="bdj-09-e68659-g001_b.jpg" xlink:type="simple" position="float" orientation="portrait" id="oo_542353.jpg"><uri content-type="original_file" xlink:type="simple">https://binary.pensoft.net/fig/542353</uri></graphic></fig></tp:treatment-sec><ref-list><ref id="B6904870"><element-citation xmlns:xlink="http://www.w3.org/1999/xlink" publication-type="article" xlink:type="simple"><person-group person-group-type="author"><name name-style="western"><surname>Švihla</surname><given-names>V.</given-names></name></person-group><year>2004</year><article-title>New taxa of the subfamily <tp:taxon-name><tp:taxon-name-part taxon-name-part-type="subfamily">Cantharinae</tp:taxon-name-part></tp:taxon-name> (<tp:taxon-name><tp:taxon-name-part taxon-name-part-type="order">Coleoptera</tp:taxon-name-part></tp:taxon-name>, <tp:taxon-name><tp:taxon-name-part taxon-name-part-type="family">Cantharidae</tp:taxon-name-part></tp:taxon-name>) from southeastern Asia with notes on other species</article-title><source>Entomologica Basiliensia</source><volume>26</volume><fpage>155</fpage><lpage>238</lpage></element-citation></ref><ref id="B6904879"><element-citation xmlns:xlink="http://www.w3.org/1999/xlink" publication-type="article" xlink:type="simple"><person-group person-group-type="author"><name name-style="western"><surname>Švihla</surname><given-names>V.</given-names></name></person-group><year>2005</year><article-title>New taxa of the subfamily <tp:taxon-name><tp:taxon-name-part taxon-name-part-type="subfamily">Cantharinae</tp:taxon-name-part></tp:taxon-name> (<tp:taxon-name><tp:taxon-name-part taxon-name-part-type="order">Coleoptera</tp:taxon-name-part></tp:taxon-name>: <tp:taxon-name><tp:taxon-name-part taxon-name-part-type="family">Cantharidae</tp:taxon-name-part></tp:taxon-name>) from south-eastern Asia with notes on other species II</article-title><source>Acta Entomologica Musei Nationalis Pragae</source><volume>45</volume><fpage>71</fpage><lpage>110</lpage></element-citation></ref></ref-list></tp:taxon-treatment>
