# Supplementary material for: Studies on the Stenothemusharmandi species-group (Coleoptera, Cantharidae), with descriptions of two new species from China
Source: Biodivers Data J. 2021 Aug 25;9:e68659. doi: 10.3897/BDJ.9.e68659 (PMC8410756; doi:10.3897/BDJ.9.e68659)
Supplement: XML Treatment for Stenothemus nigricolor [file BDJ.9.e68659-treatment5.xml]

<!DOCTYPE tp:taxon-treatment
  PUBLIC "-//TaxonX//DTD Taxonomic Treatment Publishing DTD v0 20100105//EN" "tax-treatment-NSO.dtd">
<tp:taxon-treatment xmlns:tp="http://www.plazi.org/taxpub"><tp:treatment-meta><mixed-citation publication-type="journal"><person-group><name><surname>Ge</surname><given-names>Shujuan</given-names></name><name><surname>Yang</surname><given-names>Xingke</given-names></name><name><surname>Liu</surname><given-names>Haoyu</given-names></name><name><surname>Yang</surname><given-names>Yuxia</given-names></name></person-group><article-title>Studies on the <italic><tp:taxon-name><tp:taxon-name-part taxon-name-part-type="genus" reg="Stenothemus">Stenothemus</tp:taxon-name-part><tp:taxon-name-part taxon-name-part-type="species" reg="harmandi">harmandi</tp:taxon-name-part></tp:taxon-name></italic> species-group (<tp:taxon-name><tp:taxon-name-part taxon-name-part-type="order">Coleoptera</tp:taxon-name-part></tp:taxon-name>, <tp:taxon-name><tp:taxon-name-part taxon-name-part-type="family">Cantharidae</tp:taxon-name-part></tp:taxon-name>), with descriptions of two new species from China</article-title><source>Biodivers Data J</source><day>25</day><month>8</month><year>2021</year><volume>9</volume><pub-id pub-id-type="doi">10.3897/BDJ.9.e68659</pub-id></mixed-citation></tp:treatment-meta><tp:nomenclature><tp:taxon-name>
            <object-id xmlns:xlink="http://www.w3.org/1999/xlink" content-type="arpha" xlink:type="simple">EBBF7B01-088F-5A95-8E0E-5BE5FEE7BE02</object-id>
            <tp:taxon-name-part taxon-name-part-type="genus">Stenothemus</tp:taxon-name-part>
            <tp:taxon-name-part taxon-name-part-type="species">nigricolor</tp:taxon-name-part>
            <object-id xmlns:xlink="http://www.w3.org/1999/xlink" content-type="zoobank" xlink:type="simple" object-id-type="ZooBank">0DA06148-F090-4366-B3D5-06DB5FDBEF18</object-id>
          </tp:taxon-name><tp:taxon-authority>Y. Yang &amp; S. Ge</tp:taxon-authority><tp:taxon-status xmlns:xlink="http://www.w3.org/1999/xlink" xlink:type="simple">sp. n.</tp:taxon-status></tp:nomenclature><tp:treatment-sec sec-type="materials"><title>Materials</title><list list-type="alpha-lower" list-content="occurrences"><list-item><p><bold>Type status:</bold><named-content xmlns:xlink="http://www.w3.org/1999/xlink" content-type="dwc:typeStatus" xlink:type="simple">Holotype</named-content>. <bold>Occurrence:</bold> recordedBy: <named-content xmlns:xlink="http://www.w3.org/1999/xlink" content-type="dwc:recordedBy" xlink:type="simple">Qiu Tengfei</named-content>; individualCount: <named-content xmlns:xlink="http://www.w3.org/1999/xlink" content-type="dwc:individualCount" xlink:type="simple">1</named-content>; sex: <named-content xmlns:xlink="http://www.w3.org/1999/xlink" content-type="dwc:sex" xlink:type="simple">male</named-content>; lifeStage: <named-content xmlns:xlink="http://www.w3.org/1999/xlink" content-type="dwc:lifeStage" xlink:type="simple">adult</named-content>; <bold>Taxon:</bold> scientificName: <named-content xmlns:xlink="http://www.w3.org/1999/xlink" content-type="dwc:scientificName" xlink:type="simple"><italic><tp:taxon-name><tp:taxon-name-part taxon-name-part-type="genus" reg="Stenotemus">Stenotemus</tp:taxon-name-part><tp:taxon-name-part taxon-name-part-type="species" reg="nigricolor">nigricolor</tp:taxon-name-part></tp:taxon-name></italic></named-content>; <bold>Location:</bold> country: <named-content xmlns:xlink="http://www.w3.org/1999/xlink" content-type="dwc:country" xlink:type="simple">China</named-content>; stateProvince: <named-content xmlns:xlink="http://www.w3.org/1999/xlink" content-type="dwc:stateProvince" xlink:type="simple">Xizang</named-content>; locality: <named-content xmlns:xlink="http://www.w3.org/1999/xlink" content-type="dwc:locality" xlink:type="simple">Nyingchi, Mêdog, Dagmo, 81 K</named-content>; <bold>Event:</bold> eventDate: <named-content xmlns:xlink="http://www.w3.org/1999/xlink" content-type="dwc:eventDate" xlink:type="simple">10.08.2016</named-content>; <bold>Record Level:</bold> collectionCode: <named-content xmlns:xlink="http://www.w3.org/1999/xlink" content-type="dwc:collectionCode" xlink:type="simple">Insects</named-content>; ownerInstitutionCode: <named-content xmlns:xlink="http://www.w3.org/1999/xlink" content-type="dwc:ownerInstitutionCode" xlink:type="simple">MHBU</named-content>; basisOfRecord: <named-content xmlns:xlink="http://www.w3.org/1999/xlink" content-type="dwc:basisOfRecord" xlink:type="simple">Preserved Specimen</named-content></p></list-item><list-item><p><bold>Type status:</bold><named-content xmlns:xlink="http://www.w3.org/1999/xlink" content-type="dwc:typeStatus" xlink:type="simple">Paratype</named-content>. <bold>Occurrence:</bold> recordedBy: <named-content xmlns:xlink="http://www.w3.org/1999/xlink" content-type="dwc:recordedBy" xlink:type="simple">Qiu Tengfei</named-content>; individualCount: <named-content xmlns:xlink="http://www.w3.org/1999/xlink" content-type="dwc:individualCount" xlink:type="simple">3</named-content>; sex: <named-content xmlns:xlink="http://www.w3.org/1999/xlink" content-type="dwc:sex" xlink:type="simple">males</named-content>; lifeStage: <named-content xmlns:xlink="http://www.w3.org/1999/xlink" content-type="dwc:lifeStage" xlink:type="simple">adult</named-content>; <bold>Taxon:</bold> scientificName: <named-content xmlns:xlink="http://www.w3.org/1999/xlink" content-type="dwc:scientificName" xlink:type="simple"><italic><tp:taxon-name><tp:taxon-name-part taxon-name-part-type="genus" reg="Stenotemus">Stenotemus</tp:taxon-name-part><tp:taxon-name-part taxon-name-part-type="species" reg="nigricolor">nigricolor</tp:taxon-name-part></tp:taxon-name></italic></named-content>; <bold>Location:</bold> country: <named-content xmlns:xlink="http://www.w3.org/1999/xlink" content-type="dwc:country" xlink:type="simple">China</named-content>; stateProvince: <named-content xmlns:xlink="http://www.w3.org/1999/xlink" content-type="dwc:stateProvince" xlink:type="simple">Xizang</named-content>; locality: <named-content xmlns:xlink="http://www.w3.org/1999/xlink" content-type="dwc:locality" xlink:type="simple">Nyingchi, Mêdog, Dagmo, 81 K</named-content>; <bold>Event:</bold> eventDate: <named-content xmlns:xlink="http://www.w3.org/1999/xlink" content-type="dwc:eventDate" xlink:type="simple">10.08.2016</named-content>; <bold>Record Level:</bold> collectionCode: <named-content xmlns:xlink="http://www.w3.org/1999/xlink" content-type="dwc:collectionCode" xlink:type="simple">Insects</named-content>; ownerInstitutionCode: <named-content xmlns:xlink="http://www.w3.org/1999/xlink" content-type="dwc:ownerInstitutionCode" xlink:type="simple">MHBU</named-content>; basisOfRecord: <named-content xmlns:xlink="http://www.w3.org/1999/xlink" content-type="dwc:basisOfRecord" xlink:type="simple">Preserved Specimen</named-content></p></list-item><list-item><p><bold>Type status:</bold><named-content xmlns:xlink="http://www.w3.org/1999/xlink" content-type="dwc:typeStatus" xlink:type="simple">Paratype</named-content>. <bold>Occurrence:</bold> recordedBy: <named-content xmlns:xlink="http://www.w3.org/1999/xlink" content-type="dwc:recordedBy" xlink:type="simple">Qiu Tengfei</named-content>; individualCount: <named-content xmlns:xlink="http://www.w3.org/1999/xlink" content-type="dwc:individualCount" xlink:type="simple">6</named-content>; sex: <named-content xmlns:xlink="http://www.w3.org/1999/xlink" content-type="dwc:sex" xlink:type="simple">females</named-content>; lifeStage: <named-content xmlns:xlink="http://www.w3.org/1999/xlink" content-type="dwc:lifeStage" xlink:type="simple">adult</named-content>; <bold>Taxon:</bold> scientificName: <named-content xmlns:xlink="http://www.w3.org/1999/xlink" content-type="dwc:scientificName" xlink:type="simple"><italic><tp:taxon-name><tp:taxon-name-part taxon-name-part-type="genus" reg="Stenotemus">Stenotemus</tp:taxon-name-part><tp:taxon-name-part taxon-name-part-type="species" reg="nigricolor">nigricolor</tp:taxon-name-part></tp:taxon-name></italic></named-content>; <bold>Location:</bold> country: <named-content xmlns:xlink="http://www.w3.org/1999/xlink" content-type="dwc:country" xlink:type="simple">China</named-content>; stateProvince: <named-content xmlns:xlink="http://www.w3.org/1999/xlink" content-type="dwc:stateProvince" xlink:type="simple">Xizang</named-content>; locality: <named-content xmlns:xlink="http://www.w3.org/1999/xlink" content-type="dwc:locality" xlink:type="simple">Nyingchi, Mêdog, Dagmo, 81 K</named-content>; <bold>Event:</bold> eventDate: <named-content xmlns:xlink="http://www.w3.org/1999/xlink" content-type="dwc:eventDate" xlink:type="simple">10.08.2016</named-content>; <bold>Record Level:</bold> collectionCode: <named-content xmlns:xlink="http://www.w3.org/1999/xlink" content-type="dwc:collectionCode" xlink:type="simple">Insects</named-content>; ownerInstitutionCode: <named-content xmlns:xlink="http://www.w3.org/1999/xlink" content-type="dwc:ownerInstitutionCode" xlink:type="simple">MHBU</named-content>; basisOfRecord: <named-content xmlns:xlink="http://www.w3.org/1999/xlink" content-type="dwc:basisOfRecord" xlink:type="simple">Preserved Specimen</named-content></p></list-item></list></tp:treatment-sec><tp:treatment-sec sec-type="Description"><title>Description</title><p>Body length (both sexes): 5.1‒6.5 mm (5.6 mm in holotype); width: 1.3‒1.8 mm (1.3 mm in holotype).</p><p><bold>Male</bold> (Fig. <xref ref-type="fig" rid="F7068009">1</xref><xref ref-type="fig" rid="F7068017">d</xref>).</p><p>Body black, mouth-parts pale yellow, legs dark brown. Body densely covered with short, semi-recumbent pale pubescence.</p><p>Head. Surface densely punctate, each side with a smooth, rectangular impression behind antennal fossa; eyes small, strongly protruding, head across eyes 1.1 times wider than pronotum; terminal maxillary palpomeres elongate-triangular, widest at basal one-third; antennae filiform, extending to two-thirds length of elytra, antennomeres II 2.2 times as long as wide at apices, III 1.5 times longer than II, IV nearly as long as V, XI longer than X, pointed at apex.</p><p>Pronotum. 1.1 times wider than long, anterior margin arcuate, anterior angles rounded, lateral margins arcuate, posterior margin bisinuate and narrowly bordered, posterior angles sharp, protruding laterad, disc strongly convex on posterolateral parts, surface sparsely punctate.</p><p>Elytra. Nearly parallel-sided, 3.3 times as long as combined humeral width, 4.2 times as long as pronotum, surface densely punctate, longitudinal costae hardly visible.</p><p>Aedeagus (Fig. <xref ref-type="fig" rid="F7067960">3</xref>). Moderately swollen dorsally at base in lateral view, strongly reduced in diameter apically; basal piece nearly as long as dorsal plate of each paramere, with a large, bifurcate conjoined middle nodule at base of ventral side; ventral processes of parameres approaching each other in ventral view, long and thickened apically, bent ventrally at an angle of 30 degrees to median lobe in lateral view; dorsal plates shorter than ventral processes, abruptly narrowed apically (apical part about one-half as wide as basal part); laterophyses rounded at apices, exceeding into emargination between dorsal plates.</p><p><bold>Female</bold>.</p><p>Body stouter than in male, eyes smaller, head across eyes nearly as long as pronotum, antennae shorter and approximately extending to quarter length of elytra; elytra 3.1 times as long as combined humeral width.</p><p>Internal organ of reproductive system (Fig. <xref ref-type="fig" rid="F6960192">4</xref><xref ref-type="fig" rid="F6960198">b</xref>). Vagina stout, with median oviduct situated at ventro-apical part, vagina abruptly narrowed in apical part and extended into a short tube from where diverticulum and spermathecal duct are arising; diverticulum long, 0.3 times as long as adult body length, evenly thinned apically, slender tube-shaped and spiral; spermathecal duct 0.1 times as long as diverticulum; spermatheca slender tube-shaped and spiral, thinner than spermathecal duct and 0.9 times longer than diverticulum, with basal part extended into a short tube, at opening of accessory gland. Accessory gland thin in basal part and the remainder relatively thick, 0.5 times as long as spermatheca.</p><p>Abdominal sternite VIII (Fig. <xref ref-type="fig" rid="F7070546">6</xref><xref ref-type="fig" rid="F7070553">c</xref>, <xref ref-type="fig" rid="F7070554">d</xref>). Lateral margins narrowed posteriorly, latero-apical angles obtusely rounded, posterior margin shallowly emarginate, with a protuberance in the middle and arcuate on both sides, behind the notch with a membrane which is sclerotised.</p></tp:treatment-sec><tp:treatment-sec sec-type="Diagnosis"><title>Diagnosis</title><p>It resembles <italic><tp:taxon-name><tp:taxon-name-part taxon-name-part-type="genus" reg="Stenothemus">S.</tp:taxon-name-part><tp:taxon-name-part taxon-name-part-type="species" reg="alexandrae">alexandrae</tp:taxon-name-part></tp:taxon-name></italic> Švihla, 2004 <bold>stat. n.</bold> (type locality: N. India) in the structure of aedeagus, but differs in the following characters: the body is black, pronotum is 1.1 times as wide as long, of which anterior margin is arcuate, the aedeagus has the ventral process of each paramere even in width in ventral view. In comparison, <italic><tp:taxon-name><tp:taxon-name-part taxon-name-part-type="genus" reg="Stenothemus">S.</tp:taxon-name-part><tp:taxon-name-part taxon-name-part-type="species" reg="alexandrae">alexandrae</tp:taxon-name-part></tp:taxon-name></italic> has a dark brown body, pronotum is 1.4 times as wide as long, of which anterior margin is nearly straight and the ventral process of each paramere is widened apically (<xref ref-type="bibr" rid="B6904870">Švihla 2004</xref>: figs. 142‒144).</p></tp:treatment-sec><tp:treatment-sec sec-type="Etymology"><title>Etymology</title><p>The specific name is derived from the Latin <italic>niger</italic> (black) and <italic>color</italic> (colour), referring to its black body colouration.</p></tp:treatment-sec><tp:treatment-sec sec-type="Distribution"><title>Distribution</title><p>China (Xizang).</p></tp:treatment-sec><tp:treatment-sec><!--Section generated to contain objects referenced in tp:taxon-treatment.--><fig-group id="F7068009" position="float" orientation="portrait"><caption><p>Habitus of <italic><tp:taxon-name><tp:taxon-name-part taxon-name-part-type="genus" reg="Stenothemus">Stenothemus</tp:taxon-name-part></tp:taxon-name></italic>, dorsal view. Scale bars: 1.0 mm</p></caption><fig id="F7068014" position="float" orientation="portrait"><object-id xmlns:xlink="http://www.w3.org/1999/xlink" content-type="arpha" xlink:type="simple">7DF3BFE8-B2D5-531D-A795-37531BDA5C14</object-id><object-id xmlns:xlink="http://www.w3.org/1999/xlink" content-type="doi" xlink:type="simple">10.3897/BDJ.9.e68659.figure1a</object-id><label>Figure 1a.</label><caption><p><italic><tp:taxon-name><tp:taxon-name-part taxon-name-part-type="genus" reg="Stenothemus">S.</tp:taxon-name-part><tp:taxon-name-part taxon-name-part-type="species" reg="alexandrae">alexandrae</tp:taxon-name-part></tp:taxon-name></italic> Švihla, 2004 stat. n.</p></caption><graphic xmlns:xlink="http://www.w3.org/1999/xlink" xlink:href="bdj-09-e68659-g001_a.jpg" xlink:type="simple" position="float" orientation="portrait" id="oo_542352.jpg"><uri content-type="original_file" xlink:type="simple">https://binary.pensoft.net/fig/542352</uri></graphic></fig><fig id="F7068015" position="float" orientation="portrait"><object-id xmlns:xlink="http://www.w3.org/1999/xlink" content-type="arpha" xlink:type="simple">63BDBCBD-ECB7-57FF-8A2F-A04B950480DB</object-id><object-id xmlns:xlink="http://www.w3.org/1999/xlink" content-type="doi" xlink:type="simple">10.3897/BDJ.9.e68659.figure1b</object-id><label>Figure 1b.</label><caption><p><italic><tp:taxon-name><tp:taxon-name-part taxon-name-part-type="genus" reg="Stenothemus">S.</tp:taxon-name-part><tp:taxon-name-part taxon-name-part-type="species" reg="dentatus">dentatus</tp:taxon-name-part></tp:taxon-name></italic> Wittmer, 1974</p></caption><graphic xmlns:xlink="http://www.w3.org/1999/xlink" xlink:href="bdj-09-e68659-g001_b.jpg" xlink:type="simple" position="float" orientation="portrait" id="oo_542353.jpg"><uri content-type="original_file" xlink:type="simple">https://binary.pensoft.net/fig/542353</uri></graphic></fig><fig id="F7068016" position="float" orientation="portrait"><object-id xmlns:xlink="http://www.w3.org/1999/xlink" content-type="arpha" xlink:type="simple">727D664D-BEC0-58AE-BF19-175F32DA88D1</object-id><object-id xmlns:xlink="http://www.w3.org/1999/xlink" content-type="doi" xlink:type="simple">10.3897/BDJ.9.e68659.figure1c</object-id><label>Figure 1c.</label><caption><p><italic><tp:taxon-name><tp:taxon-name-part taxon-name-part-type="genus" reg="Stenothemus">S.</tp:taxon-name-part><tp:taxon-name-part taxon-name-part-type="species" reg="acuticollis">acuticollis</tp:taxon-name-part></tp:taxon-name></italic> sp. n.</p></caption><graphic xmlns:xlink="http://www.w3.org/1999/xlink" xlink:href="bdj-09-e68659-g001_c.jpg" xlink:type="simple" position="float" orientation="portrait" id="oo_541951.jpg"><uri content-type="original_file" xlink:type="simple">https://binary.pensoft.net/fig/541951</uri></graphic></fig><fig id="F7068017" position="float" orientation="portrait"><object-id xmlns:xlink="http://www.w3.org/1999/xlink" content-type="arpha" xlink:type="simple">D0230A07-C6BD-5402-943A-D54F70C7C920</object-id><object-id xmlns:xlink="http://www.w3.org/1999/xlink" content-type="doi" xlink:type="simple">10.3897/BDJ.9.e68659.figure1d</object-id><label>Figure 1d.</label><caption><p><italic><tp:taxon-name><tp:taxon-name-part taxon-name-part-type="genus" reg="Stenotemus">S.</tp:taxon-name-part><tp:taxon-name-part taxon-name-part-type="species" reg="nigricolor">nigricolor</tp:taxon-name-part></tp:taxon-name></italic> sp. n.</p></caption><graphic xmlns:xlink="http://www.w3.org/1999/xlink" xlink:href="bdj-09-e68659-g001_d.jpg" xlink:type="simple" position="float" orientation="portrait" id="oo_541953.jpg"><uri content-type="original_file" xlink:type="simple">https://binary.pensoft.net/fig/541953</uri></graphic></fig></fig-group><fig id="F7068017" position="float" orientation="portrait"><object-id xmlns:xlink="http://www.w3.org/1999/xlink" content-type="arpha" xlink:type="simple">D0230A07-C6BD-5402-943A-D54F70C7C920</object-id><object-id xmlns:xlink="http://www.w3.org/1999/xlink" content-type="doi" xlink:type="simple">10.3897/BDJ.9.e68659.figure1d</object-id><label>Figure 1d.</label><caption><p><italic><tp:taxon-name><tp:taxon-name-part taxon-name-part-type="genus" reg="Stenotemus">S.</tp:taxon-name-part><tp:taxon-name-part taxon-name-part-type="species" reg="nigricolor">nigricolor</tp:taxon-name-part></tp:taxon-name></italic> sp. n.</p></caption><graphic xmlns:xlink="http://www.w3.org/1999/xlink" xlink:href="bdj-09-e68659-g001_d.jpg" xlink:type="simple" position="float" orientation="portrait" id="oo_541953.jpg"><uri content-type="original_file" xlink:type="simple">https://binary.pensoft.net/fig/541953</uri></graphic></fig><fig id="F7067960" position="float" orientation="portrait"><object-id xmlns:xlink="http://www.w3.org/1999/xlink" content-type="arpha" xlink:type="simple">7D87CF2C-2B2A-57FA-A7C3-FCC7BC87FC36</object-id><object-id xmlns:xlink="http://www.w3.org/1999/xlink" content-type="doi" xlink:type="simple">10.3897/BDJ.9.e68659.figure3</object-id><label>Figure 3.</label><caption><p>Aedeagus of <italic><tp:taxon-name><tp:taxon-name-part taxon-name-part-type="genus" reg="Stenotemus">S.</tp:taxon-name-part><tp:taxon-name-part taxon-name-part-type="species" reg="nigricolor">nigricolor</tp:taxon-name-part></tp:taxon-name></italic> sp. n.: <bold>A.</bold> ventral view; <bold>B.</bold> dorsal view; <bold>C.</bold> lateral view; bp: basal piece; dp: dorsal plates; la: laterophyse; nd: nodule; vp: ventral processes of parameres; ag: accessory gland; Scale bar: 1.0 mm</p></caption><graphic xmlns:xlink="http://www.w3.org/1999/xlink" xlink:href="bdj-09-e68659-g003.jpg" position="float" id="oo_541607.jpg" orientation="portrait" xlink:type="simple"><uri content-type="original_file" xlink:type="simple">https://binary.pensoft.net/fig/541607</uri></graphic></fig><fig-group id="F6960192" position="float" orientation="portrait"><caption><p><italic><tp:taxon-name><tp:taxon-name-part taxon-name-part-type="genus" reg="Stenothemus">Stenothemus</tp:taxon-name-part></tp:taxon-name></italic> spp., female reproductive system, ventral view; di: diverticulum; sd: spermathecal duct; sp: spermatheca; ov: median oviduct; va: vagina; Scale bars: 1.0 mm</p></caption><fig id="F6960197" position="float" orientation="portrait"><object-id xmlns:xlink="http://www.w3.org/1999/xlink" content-type="arpha" xlink:type="simple">196AA01C-B841-59E2-8D79-D18024631431</object-id><object-id xmlns:xlink="http://www.w3.org/1999/xlink" content-type="doi" xlink:type="simple">10.3897/BDJ.9.e68659.figure4a</object-id><label>Figure 4a.</label><caption><p><italic><tp:taxon-name><tp:taxon-name-part taxon-name-part-type="genus" reg="Stenothemus">S.</tp:taxon-name-part><tp:taxon-name-part taxon-name-part-type="species" reg="acuticollis">acuticollis</tp:taxon-name-part></tp:taxon-name></italic> sp. n.</p></caption><graphic xmlns:xlink="http://www.w3.org/1999/xlink" xlink:href="bdj-09-e68659-g004_a.jpg" xlink:type="simple" position="float" orientation="portrait" id="oo_534347.jpg"><uri content-type="original_file" xlink:type="simple">https://binary.pensoft.net/fig/534347</uri></graphic></fig><fig id="F6960198" position="float" orientation="portrait"><object-id xmlns:xlink="http://www.w3.org/1999/xlink" content-type="arpha" xlink:type="simple">87767617-4BCB-5BB8-9397-AD36E631EB96</object-id><object-id xmlns:xlink="http://www.w3.org/1999/xlink" content-type="doi" xlink:type="simple">10.3897/BDJ.9.e68659.figure4b</object-id><label>Figure 4b.</label><caption><p><italic><tp:taxon-name><tp:taxon-name-part taxon-name-part-type="genus" reg="Stenotemus">S.</tp:taxon-name-part><tp:taxon-name-part taxon-name-part-type="species" reg="nigricolor">nigricolor</tp:taxon-name-part></tp:taxon-name></italic> sp. n.</p></caption><graphic xmlns:xlink="http://www.w3.org/1999/xlink" xlink:href="bdj-09-e68659-g004_b.jpg" xlink:type="simple" position="float" orientation="portrait" id="oo_540153.jpg"><uri content-type="original_file" xlink:type="simple">https://binary.pensoft.net/fig/540153</uri></graphic></fig><fig id="F6960199" position="float" orientation="portrait"><object-id xmlns:xlink="http://www.w3.org/1999/xlink" content-type="arpha" xlink:type="simple">66286D5A-4328-5E54-89D6-0D59F9120698</object-id><object-id xmlns:xlink="http://www.w3.org/1999/xlink" content-type="doi" xlink:type="simple">10.3897/BDJ.9.e68659.figure4c</object-id><label>Figure 4c.</label><caption><p><italic><tp:taxon-name><tp:taxon-name-part taxon-name-part-type="genus" reg="Stenothemus">S.</tp:taxon-name-part><tp:taxon-name-part taxon-name-part-type="species" reg="distortirudis">distortirudis</tp:taxon-name-part></tp:taxon-name></italic> Y. Yang &amp; X. Yang, 2014</p></caption><graphic xmlns:xlink="http://www.w3.org/1999/xlink" xlink:href="bdj-09-e68659-g004_c.jpg" xlink:type="simple" position="float" orientation="portrait" id="oo_541267.jpg"><uri content-type="original_file" xlink:type="simple">https://binary.pensoft.net/fig/541267</uri></graphic></fig><fig id="F6960200" position="float" orientation="portrait"><object-id xmlns:xlink="http://www.w3.org/1999/xlink" content-type="arpha" xlink:type="simple">2D8829A6-2958-5CD8-B879-4943F5652A63</object-id><object-id xmlns:xlink="http://www.w3.org/1999/xlink" content-type="doi" xlink:type="simple">10.3897/BDJ.9.e68659.figure4d</object-id><label>Figure 4d.</label><caption><p><italic><tp:taxon-name><tp:taxon-name-part taxon-name-part-type="genus" reg="Stenothemus">S.</tp:taxon-name-part><tp:taxon-name-part taxon-name-part-type="species" reg="laticollis">laticollis</tp:taxon-name-part></tp:taxon-name></italic> Y. Yang &amp; X. Yang, 2014</p></caption><graphic xmlns:xlink="http://www.w3.org/1999/xlink" xlink:href="bdj-09-e68659-g004_d.jpg" xlink:type="simple" position="float" orientation="portrait" id="oo_534351.jpg"><uri content-type="original_file" xlink:type="simple">https://binary.pensoft.net/fig/534351</uri></graphic></fig></fig-group><fig id="F6960198" position="float" orientation="portrait"><object-id xmlns:xlink="http://www.w3.org/1999/xlink" content-type="arpha" xlink:type="simple">87767617-4BCB-5BB8-9397-AD36E631EB96</object-id><object-id xmlns:xlink="http://www.w3.org/1999/xlink" content-type="doi" xlink:type="simple">10.3897/BDJ.9.e68659.figure4b</object-id><label>Figure 4b.</label><caption><p><italic><tp:taxon-name><tp:taxon-name-part taxon-name-part-type="genus" reg="Stenotemus">S.</tp:taxon-name-part><tp:taxon-name-part taxon-name-part-type="species" reg="nigricolor">nigricolor</tp:taxon-name-part></tp:taxon-name></italic> sp. n.</p></caption><graphic xmlns:xlink="http://www.w3.org/1999/xlink" xlink:href="bdj-09-e68659-g004_b.jpg" xlink:type="simple" position="float" orientation="portrait" id="oo_540153.jpg"><uri content-type="original_file" xlink:type="simple">https://binary.pensoft.net/fig/540153</uri></graphic></fig><fig-group id="F7070546" position="float" orientation="portrait"><caption><p>Abdominal tergite VIII and sternite VIII of female. Scale bars: 1.0 mm</p></caption><fig id="F7070551" position="float" orientation="portrait"><object-id xmlns:xlink="http://www.w3.org/1999/xlink" content-type="arpha" xlink:type="simple">6D5A935A-1FAA-5DE0-BCF5-B7767046F06B</object-id><object-id xmlns:xlink="http://www.w3.org/1999/xlink" content-type="doi" xlink:type="simple">10.3897/BDJ.9.e68659.figure6a</object-id><label>Figure 6a.</label><caption><p><italic><tp:taxon-name><tp:taxon-name-part taxon-name-part-type="genus" reg="Stenothemus">S.</tp:taxon-name-part><tp:taxon-name-part taxon-name-part-type="species" reg="acuticollis">acuticollis</tp:taxon-name-part></tp:taxon-name></italic> sp.n., ventral view, in natural state</p></caption><graphic xmlns:xlink="http://www.w3.org/1999/xlink" xlink:href="bdj-09-e68659-g006_a.jpg" xlink:type="simple" position="float" orientation="portrait" id="oo_540898.jpg"><uri content-type="original_file" xlink:type="simple">https://binary.pensoft.net/fig/540898</uri></graphic></fig><fig id="F7070552" position="float" orientation="portrait"><object-id xmlns:xlink="http://www.w3.org/1999/xlink" content-type="arpha" xlink:type="simple">B25F4F93-F681-59AC-96DC-DEFD9E574FD7</object-id><object-id xmlns:xlink="http://www.w3.org/1999/xlink" content-type="doi" xlink:type="simple">10.3897/BDJ.9.e68659.figure6b</object-id><label>Figure 6b.</label><caption><p><italic><tp:taxon-name><tp:taxon-name-part taxon-name-part-type="genus" reg="Stenothemus">S.</tp:taxon-name-part><tp:taxon-name-part taxon-name-part-type="species" reg="acuticollis">acuticollis</tp:taxon-name-part></tp:taxon-name></italic> sp.n., dorsal view, abdominal sternite VIII</p></caption><graphic xmlns:xlink="http://www.w3.org/1999/xlink" xlink:href="bdj-09-e68659-g006_b.jpg" xlink:type="simple" position="float" orientation="portrait" id="oo_540899.jpg"><uri content-type="original_file" xlink:type="simple">https://binary.pensoft.net/fig/540899</uri></graphic></fig><fig id="F7070553" position="float" orientation="portrait"><object-id xmlns:xlink="http://www.w3.org/1999/xlink" content-type="arpha" xlink:type="simple">EA9FFE90-171A-5A8C-9120-38B442E4391A</object-id><object-id xmlns:xlink="http://www.w3.org/1999/xlink" content-type="doi" xlink:type="simple">10.3897/BDJ.9.e68659.figure6c</object-id><label>Figure 6c.</label><caption><p><italic><tp:taxon-name><tp:taxon-name-part taxon-name-part-type="genus" reg="Stenotemus">S.</tp:taxon-name-part><tp:taxon-name-part taxon-name-part-type="species" reg="nigricolor">nigricolor</tp:taxon-name-part></tp:taxon-name></italic> sp.n., ventral view, in natural state</p></caption><graphic xmlns:xlink="http://www.w3.org/1999/xlink" xlink:href="bdj-09-e68659-g006_c.jpg" xlink:type="simple" position="float" orientation="portrait" id="oo_540900.jpg"><uri content-type="original_file" xlink:type="simple">https://binary.pensoft.net/fig/540900</uri></graphic></fig><fig id="F7070554" position="float" orientation="portrait"><object-id xmlns:xlink="http://www.w3.org/1999/xlink" content-type="arpha" xlink:type="simple">2B515C81-6F9D-57FE-8179-F1DD0FF8D349</object-id><object-id xmlns:xlink="http://www.w3.org/1999/xlink" content-type="doi" xlink:type="simple">10.3897/BDJ.9.e68659.figure6d</object-id><label>Figure 6d.</label><caption><p><italic><tp:taxon-name><tp:taxon-name-part taxon-name-part-type="genus" reg="Stenothemus">S.</tp:taxon-name-part><tp:taxon-name-part taxon-name-part-type="species" reg="nigricolor">nigricolor</tp:taxon-name-part></tp:taxon-name></italic> sp.n., dorsal view, abdominal sternite VIII</p></caption><graphic xmlns:xlink="http://www.w3.org/1999/xlink" xlink:href="bdj-09-e68659-g006_d.jpg" xlink:type="simple" position="float" orientation="portrait" id="oo_540901.jpg"><uri content-type="original_file" xlink:type="simple">https://binary.pensoft.net/fig/540901</uri></graphic></fig></fig-group><fig id="F7070553" position="float" orientation="portrait"><object-id xmlns:xlink="http://www.w3.org/1999/xlink" content-type="arpha" xlink:type="simple">EA9FFE90-171A-5A8C-9120-38B442E4391A</object-id><object-id xmlns:xlink="http://www.w3.org/1999/xlink" content-type="doi" xlink:type="simple">10.3897/BDJ.9.e68659.figure6c</object-id><label>Figure 6c.</label><caption><p><italic><tp:taxon-name><tp:taxon-name-part taxon-name-part-type="genus" reg="Stenotemus">S.</tp:taxon-name-part><tp:taxon-name-part taxon-name-part-type="species" reg="nigricolor">nigricolor</tp:taxon-name-part></tp:taxon-name></italic> sp.n., ventral view, in natural state</p></caption><graphic xmlns:xlink="http://www.w3.org/1999/xlink" xlink:href="bdj-09-e68659-g006_c.jpg" xlink:type="simple" position="float" orientation="portrait" id="oo_540900.jpg"><uri content-type="original_file" xlink:type="simple">https://binary.pensoft.net/fig/540900</uri></graphic></fig><fig id="F7070554" position="float" orientation="portrait"><object-id xmlns:xlink="http://www.w3.org/1999/xlink" content-type="arpha" xlink:type="simple">2B515C81-6F9D-57FE-8179-F1DD0FF8D349</object-id><object-id xmlns:xlink="http://www.w3.org/1999/xlink" content-type="doi" xlink:type="simple">10.3897/BDJ.9.e68659.figure6d</object-id><label>Figure 6d.</label><caption><p><italic><tp:taxon-name><tp:taxon-name-part taxon-name-part-type="genus" reg="Stenothemus">S.</tp:taxon-name-part><tp:taxon-name-part taxon-name-part-type="species" reg="nigricolor">nigricolor</tp:taxon-name-part></tp:taxon-name></italic> sp.n., dorsal view, abdominal sternite VIII</p></caption><graphic xmlns:xlink="http://www.w3.org/1999/xlink" xlink:href="bdj-09-e68659-g006_d.jpg" xlink:type="simple" position="float" orientation="portrait" id="oo_540901.jpg"><uri content-type="original_file" xlink:type="simple">https://binary.pensoft.net/fig/540901</uri></graphic></fig></tp:treatment-sec><ref-list><ref id="B6904870"><element-citation xmlns:xlink="http://www.w3.org/1999/xlink" publication-type="article" xlink:type="simple"><person-group person-group-type="author"><name name-style="western"><surname>Švihla</surname><given-names>V.</given-names></name></person-group><year>2004</year><article-title>New taxa of the subfamily <tp:taxon-name><tp:taxon-name-part taxon-name-part-type="subfamily">Cantharinae</tp:taxon-name-part></tp:taxon-name> (<tp:taxon-name><tp:taxon-name-part taxon-name-part-type="order">Coleoptera</tp:taxon-name-part></tp:taxon-name>, <tp:taxon-name><tp:taxon-name-part taxon-name-part-type="family">Cantharidae</tp:taxon-name-part></tp:taxon-name>) from southeastern Asia with notes on other species</article-title><source>Entomologica Basiliensia</source><volume>26</volume><fpage>155</fpage><lpage>238</lpage></element-citation></ref></ref-list></tp:taxon-treatment>
