# Supplementary material for: Studies on the Stenothemusharmandi species-group (Coleoptera, Cantharidae), with descriptions of two new species from China
Source: Biodivers Data J. 2021 Aug 25;9:e68659. doi: 10.3897/BDJ.9.e68659 (PMC8410756; doi:10.3897/BDJ.9.e68659)
Supplement: XML Treatment for Stenothemus orbiculatus [file BDJ.9.e68659-treatment9.xml]

<!DOCTYPE tp:taxon-treatment
  PUBLIC "-//TaxonX//DTD Taxonomic Treatment Publishing DTD v0 20100105//EN" "tax-treatment-NSO.dtd">
<tp:taxon-treatment xmlns:tp="http://www.plazi.org/taxpub"><tp:treatment-meta><mixed-citation publication-type="journal"><person-group><name><surname>Ge</surname><given-names>Shujuan</given-names></name><name><surname>Yang</surname><given-names>Xingke</given-names></name><name><surname>Liu</surname><given-names>Haoyu</given-names></name><name><surname>Yang</surname><given-names>Yuxia</given-names></name></person-group><article-title>Studies on the <italic><tp:taxon-name><tp:taxon-name-part taxon-name-part-type="genus" reg="Stenothemus">Stenothemus</tp:taxon-name-part><tp:taxon-name-part taxon-name-part-type="species" reg="harmandi">harmandi</tp:taxon-name-part></tp:taxon-name></italic> species-group (<tp:taxon-name><tp:taxon-name-part taxon-name-part-type="order">Coleoptera</tp:taxon-name-part></tp:taxon-name>, <tp:taxon-name><tp:taxon-name-part taxon-name-part-type="family">Cantharidae</tp:taxon-name-part></tp:taxon-name>), with descriptions of two new species from China</article-title><source>Biodivers Data J</source><day>25</day><month>8</month><year>2021</year><volume>9</volume><pub-id pub-id-type="doi">10.3897/BDJ.9.e68659</pub-id></mixed-citation></tp:treatment-meta><tp:nomenclature><tp:taxon-name>
            <object-id xmlns:xlink="http://www.w3.org/1999/xlink" content-type="arpha" xlink:type="simple">C042A5BB-1CEB-5CF6-A81F-5C4BE998393E</object-id>
            <tp:taxon-name-part taxon-name-part-type="genus">Stenothemus</tp:taxon-name-part>
            <tp:taxon-name-part taxon-name-part-type="species">orbiculatus</tp:taxon-name-part>
          </tp:taxon-name><tp:taxon-authority>Švihla, 2005</tp:taxon-authority><tp:nomenclature-citation-list><tp:nomenclature-citation><tp:taxon-name>
                <tp:taxon-name-part taxon-name-part-type="genus" reg="Stenothemus">Stenothemus</tp:taxon-name-part>
                <tp:taxon-name-part taxon-name-part-type="species" reg="orbiculatus">orbiculatus</tp:taxon-name-part>
              </tp:taxon-name><comment> Švihla, 2005: 99, figs. 58, 62 and 65.</comment></tp:nomenclature-citation></tp:nomenclature-citation-list></tp:nomenclature><tp:treatment-sec sec-type="materials"><title>Materials</title><list list-type="alpha-lower" list-content="occurrences"><list-item><p><bold>Type status:</bold><named-content xmlns:xlink="http://www.w3.org/1999/xlink" content-type="dwc:typeStatus" xlink:type="simple">Other material</named-content>. <bold>Occurrence:</bold> recordedBy: <named-content xmlns:xlink="http://www.w3.org/1999/xlink" content-type="dwc:recordedBy" xlink:type="simple">Liang Hongbin</named-content>; individualCount: <named-content xmlns:xlink="http://www.w3.org/1999/xlink" content-type="dwc:individualCount" xlink:type="simple">2</named-content>; sex: <named-content xmlns:xlink="http://www.w3.org/1999/xlink" content-type="dwc:sex" xlink:type="simple">females</named-content>; lifeStage: <named-content xmlns:xlink="http://www.w3.org/1999/xlink" content-type="dwc:lifeStage" xlink:type="simple">adult</named-content>; <bold>Taxon:</bold> scientificName: <named-content xmlns:xlink="http://www.w3.org/1999/xlink" content-type="dwc:scientificName" xlink:type="simple"><italic><tp:taxon-name><tp:taxon-name-part taxon-name-part-type="genus" reg="Stenothemus">Stenothemus</tp:taxon-name-part><tp:taxon-name-part taxon-name-part-type="species" reg="orbiculatus">orbiculatus</tp:taxon-name-part></tp:taxon-name></italic></named-content>; <bold>Location:</bold> country: <named-content xmlns:xlink="http://www.w3.org/1999/xlink" content-type="dwc:country" xlink:type="simple">China</named-content>; county: <named-content xmlns:xlink="http://www.w3.org/1999/xlink" content-type="dwc:county" xlink:type="simple">Xizang</named-content>; locality: <named-content xmlns:xlink="http://www.w3.org/1999/xlink" content-type="dwc:locality" xlink:type="simple">Mêdog, Zhamo Highway, 62 K</named-content>; verbatimElevation: <named-content xmlns:xlink="http://www.w3.org/1999/xlink" content-type="dwc:verbatimElevation" xlink:type="simple">2787 m</named-content>; <bold>Event:</bold> eventDate: <named-content xmlns:xlink="http://www.w3.org/1999/xlink" content-type="dwc:eventDate" xlink:type="simple">29.08.2015</named-content>; <bold>Record Level:</bold> collectionCode: <named-content xmlns:xlink="http://www.w3.org/1999/xlink" content-type="dwc:collectionCode" xlink:type="simple">Insects</named-content>; ownerInstitutionCode: <named-content xmlns:xlink="http://www.w3.org/1999/xlink" content-type="dwc:ownerInstitutionCode" xlink:type="simple">IZAS</named-content>; basisOfRecord: <named-content xmlns:xlink="http://www.w3.org/1999/xlink" content-type="dwc:basisOfRecord" xlink:type="simple">Preserved Specimen</named-content></p></list-item><list-item><p><bold>Type status:</bold><named-content xmlns:xlink="http://www.w3.org/1999/xlink" content-type="dwc:typeStatus" xlink:type="simple">Other material</named-content>. <bold>Occurrence:</bold> recordedBy: <named-content xmlns:xlink="http://www.w3.org/1999/xlink" content-type="dwc:recordedBy" xlink:type="simple">Yao Jian</named-content>; individualCount: <named-content xmlns:xlink="http://www.w3.org/1999/xlink" content-type="dwc:individualCount" xlink:type="simple">1</named-content>; sex: <named-content xmlns:xlink="http://www.w3.org/1999/xlink" content-type="dwc:sex" xlink:type="simple">male</named-content>; lifeStage: <named-content xmlns:xlink="http://www.w3.org/1999/xlink" content-type="dwc:lifeStage" xlink:type="simple">adult</named-content>; <bold>Taxon:</bold> scientificName: <named-content xmlns:xlink="http://www.w3.org/1999/xlink" content-type="dwc:scientificName" xlink:type="simple"><italic><tp:taxon-name><tp:taxon-name-part taxon-name-part-type="genus" reg="Stenothemus">Stenothemus</tp:taxon-name-part><tp:taxon-name-part taxon-name-part-type="species" reg="orbiculatus">orbiculatus</tp:taxon-name-part></tp:taxon-name></italic></named-content>; <bold>Location:</bold> country: <named-content xmlns:xlink="http://www.w3.org/1999/xlink" content-type="dwc:country" xlink:type="simple">China</named-content>; county: <named-content xmlns:xlink="http://www.w3.org/1999/xlink" content-type="dwc:county" xlink:type="simple">Xizang</named-content>; locality: <named-content xmlns:xlink="http://www.w3.org/1999/xlink" content-type="dwc:locality" xlink:type="simple">Mêdog, Zhamo Highway, 62 K</named-content>; verbatimElevation: <named-content xmlns:xlink="http://www.w3.org/1999/xlink" content-type="dwc:verbatimElevation" xlink:type="simple">2787 m</named-content>; <bold>Event:</bold> eventDate: <named-content xmlns:xlink="http://www.w3.org/1999/xlink" content-type="dwc:eventDate" xlink:type="simple">29.08.2015</named-content>; <bold>Record Level:</bold> collectionCode: <named-content xmlns:xlink="http://www.w3.org/1999/xlink" content-type="dwc:collectionCode" xlink:type="simple">Insects</named-content>; ownerInstitutionCode: <named-content xmlns:xlink="http://www.w3.org/1999/xlink" content-type="dwc:ownerInstitutionCode" xlink:type="simple">IZAS</named-content>; basisOfRecord: <named-content xmlns:xlink="http://www.w3.org/1999/xlink" content-type="dwc:basisOfRecord" xlink:type="simple">Preserved Specimen</named-content></p></list-item><list-item><p><bold>Type status:</bold><named-content xmlns:xlink="http://www.w3.org/1999/xlink" content-type="dwc:typeStatus" xlink:type="simple">Other material</named-content>. <bold>Occurrence:</bold> recordedBy: <named-content xmlns:xlink="http://www.w3.org/1999/xlink" content-type="dwc:recordedBy" xlink:type="simple">Liang Hongbin &amp; Wang Mingqiang</named-content>; individualCount: <named-content xmlns:xlink="http://www.w3.org/1999/xlink" content-type="dwc:individualCount" xlink:type="simple">1</named-content>; sex: <named-content xmlns:xlink="http://www.w3.org/1999/xlink" content-type="dwc:sex" xlink:type="simple">male</named-content>; lifeStage: <named-content xmlns:xlink="http://www.w3.org/1999/xlink" content-type="dwc:lifeStage" xlink:type="simple">adult</named-content>; <bold>Taxon:</bold> scientificName: <named-content xmlns:xlink="http://www.w3.org/1999/xlink" content-type="dwc:scientificName" xlink:type="simple"><italic><tp:taxon-name><tp:taxon-name-part taxon-name-part-type="genus" reg="Stenothemus">Stenothemus</tp:taxon-name-part><tp:taxon-name-part taxon-name-part-type="species" reg="orbiculatus">orbiculatus</tp:taxon-name-part></tp:taxon-name></italic></named-content>; <bold>Location:</bold> country: <named-content xmlns:xlink="http://www.w3.org/1999/xlink" content-type="dwc:country" xlink:type="simple">China</named-content>; stateProvince: <named-content xmlns:xlink="http://www.w3.org/1999/xlink" content-type="dwc:stateProvince" xlink:type="simple">Xizang</named-content>; locality: <named-content xmlns:xlink="http://www.w3.org/1999/xlink" content-type="dwc:locality" xlink:type="simple">Mainling, Paimo Highway</named-content>; verbatimElevation: <named-content xmlns:xlink="http://www.w3.org/1999/xlink" content-type="dwc:verbatimElevation" xlink:type="simple">3321 m</named-content>; <bold>Event:</bold> eventDate: <named-content xmlns:xlink="http://www.w3.org/1999/xlink" content-type="dwc:eventDate" xlink:type="simple">06.08.2015</named-content>; <bold>Record Level:</bold> collectionCode: <named-content xmlns:xlink="http://www.w3.org/1999/xlink" content-type="dwc:collectionCode" xlink:type="simple">Insects</named-content>; ownerInstitutionCode: <named-content xmlns:xlink="http://www.w3.org/1999/xlink" content-type="dwc:ownerInstitutionCode" xlink:type="simple">IZAS</named-content>; basisOfRecord: <named-content xmlns:xlink="http://www.w3.org/1999/xlink" content-type="dwc:basisOfRecord" xlink:type="simple">Preserved Specimen</named-content></p></list-item></list></tp:treatment-sec><tp:treatment-sec sec-type="Description"><title>Description</title><p><bold>Female.</bold> Internal organ of reproductive system (Fig. <xref ref-type="fig" rid="F6959824">5</xref><xref ref-type="fig" rid="F6959831">b</xref>). Vagina elongate, with median oviduct situated at ventro-apical part, vagina abruptly narrowed in apical part and extended into a short tube from where diverticulum and spermathecal duct are arising; diverticulum short, 0.1 times as long as adult body length, evenly thinned apically, slender tube-shaped and spiral; spermathecal duct 0.2 times as long as diverticulum; spermatheca slender tube-shaped and spiral, thinner than spermathecal duct and 1.1 times longer than diverticulum, with basal part extended into a short tube, at opening of accessory gland. Accessory gland thin in basal part and the remainder relatively thick, nearly as long as spermatheca.</p></tp:treatment-sec><tp:treatment-sec sec-type="Distribution"><title>Distribution</title><p>China (Xizang), India.</p></tp:treatment-sec><tp:treatment-sec><!--Section generated to contain objects referenced in tp:taxon-treatment.--><fig-group id="F6959824" position="float" orientation="portrait"><caption><p><italic><tp:taxon-name><tp:taxon-name-part taxon-name-part-type="genus" reg="Stenothemus">Stenothemus</tp:taxon-name-part></tp:taxon-name></italic> spp., female reproductive system, ventral view; di: diverticulum; sd: spermathecal duct; sp: spermatheca; ov: median oviduct; va: vagina; Scale bars: 0.5 mm</p></caption><fig id="F6959830" position="float" orientation="portrait"><object-id xmlns:xlink="http://www.w3.org/1999/xlink" content-type="arpha" xlink:type="simple">F0CBD112-2090-5B82-9DC9-62A39BA7FCF9</object-id><object-id xmlns:xlink="http://www.w3.org/1999/xlink" content-type="doi" xlink:type="simple">10.3897/BDJ.9.e68659.figure5a</object-id><label>Figure 5a.</label><caption><p><italic><tp:taxon-name><tp:taxon-name-part taxon-name-part-type="genus" reg="Stenothemus">S.</tp:taxon-name-part><tp:taxon-name-part taxon-name-part-type="species" reg="leishanensis">leishanensis</tp:taxon-name-part></tp:taxon-name></italic> Y. Yang &amp; X. Yang, 2014</p></caption><graphic xmlns:xlink="http://www.w3.org/1999/xlink" xlink:href="bdj-09-e68659-g005_a.jpg" xlink:type="simple" position="float" orientation="portrait" id="oo_534325.jpg"><uri content-type="original_file" xlink:type="simple">https://binary.pensoft.net/fig/534325</uri></graphic></fig><fig id="F6959831" position="float" orientation="portrait"><object-id xmlns:xlink="http://www.w3.org/1999/xlink" content-type="arpha" xlink:type="simple">9CEAFA5A-EAE9-5161-97AD-8FBF89146C52</object-id><object-id xmlns:xlink="http://www.w3.org/1999/xlink" content-type="doi" xlink:type="simple">10.3897/BDJ.9.e68659.figure5b</object-id><label>Figure 5b.</label><caption><p><italic><tp:taxon-name><tp:taxon-name-part taxon-name-part-type="genus" reg="Stenothemus">S.</tp:taxon-name-part><tp:taxon-name-part taxon-name-part-type="species" reg="orbiculatus">orbiculatus</tp:taxon-name-part></tp:taxon-name></italic> Švihla, 2005 <ext-link xmlns:xlink="http://www.w3.org/1999/xlink" ext-link-type="uri" xlink:href="https://doi.org/10.3897/BDJ.9.e68659.figure5b" xlink:type="simple"/></p></caption><graphic xmlns:xlink="http://www.w3.org/1999/xlink" xlink:href="bdj-09-e68659-g005_b.jpg" xlink:type="simple" position="float" orientation="portrait" id="oo_534326.jpg"><uri content-type="original_file" xlink:type="simple">https://binary.pensoft.net/fig/534326</uri></graphic></fig><fig id="F6959832" position="float" orientation="portrait"><object-id xmlns:xlink="http://www.w3.org/1999/xlink" content-type="arpha" xlink:type="simple">BFB39C4A-21BA-576E-B82F-78FBA25C8A02</object-id><object-id xmlns:xlink="http://www.w3.org/1999/xlink" content-type="doi" xlink:type="simple">10.3897/BDJ.9.e68659.figure5c</object-id><label>Figure 5c.</label><caption><p><italic><tp:taxon-name><tp:taxon-name-part taxon-name-part-type="genus" reg="Stenothemus">S.</tp:taxon-name-part><tp:taxon-name-part taxon-name-part-type="species" reg="septimus">septimus</tp:taxon-name-part></tp:taxon-name></italic> Y. Yang &amp; X. Yang, 2014</p></caption><graphic xmlns:xlink="http://www.w3.org/1999/xlink" xlink:href="bdj-09-e68659-g005_c.jpg" xlink:type="simple" position="float" orientation="portrait" id="oo_534327.jpg"><uri content-type="original_file" xlink:type="simple">https://binary.pensoft.net/fig/534327</uri></graphic></fig><fig id="F6959833" position="float" orientation="portrait"><object-id xmlns:xlink="http://www.w3.org/1999/xlink" content-type="arpha" xlink:type="simple">4BB40BBF-AFBB-54F6-9C13-A69D28A49D9E</object-id><object-id xmlns:xlink="http://www.w3.org/1999/xlink" content-type="doi" xlink:type="simple">10.3897/BDJ.9.e68659.figure5d</object-id><label>Figure 5d.</label><caption><p><italic><tp:taxon-name><tp:taxon-name-part taxon-name-part-type="genus" reg="Stenothemus">S.</tp:taxon-name-part><tp:taxon-name-part taxon-name-part-type="species" reg="subnitidus">subnitidus</tp:taxon-name-part></tp:taxon-name></italic> Švihla, 2005</p></caption><graphic xmlns:xlink="http://www.w3.org/1999/xlink" xlink:href="bdj-09-e68659-g005_d.jpg" xlink:type="simple" position="float" orientation="portrait" id="oo_534328.jpg"><uri content-type="original_file" xlink:type="simple">https://binary.pensoft.net/fig/534328</uri></graphic></fig></fig-group><fig id="F6959831" position="float" orientation="portrait"><object-id xmlns:xlink="http://www.w3.org/1999/xlink" content-type="arpha" xlink:type="simple">9CEAFA5A-EAE9-5161-97AD-8FBF89146C52</object-id><object-id xmlns:xlink="http://www.w3.org/1999/xlink" content-type="doi" xlink:type="simple">10.3897/BDJ.9.e68659.figure5b</object-id><label>Figure 5b.</label><caption><p><italic><tp:taxon-name><tp:taxon-name-part taxon-name-part-type="genus" reg="Stenothemus">S.</tp:taxon-name-part><tp:taxon-name-part taxon-name-part-type="species" reg="orbiculatus">orbiculatus</tp:taxon-name-part></tp:taxon-name></italic> Švihla, 2005 <ext-link xmlns:xlink="http://www.w3.org/1999/xlink" ext-link-type="uri" xlink:href="https://doi.org/10.3897/BDJ.9.e68659.figure5b" xlink:type="simple"/></p></caption><graphic xmlns:xlink="http://www.w3.org/1999/xlink" xlink:href="bdj-09-e68659-g005_b.jpg" xlink:type="simple" position="float" orientation="portrait" id="oo_534326.jpg"><uri content-type="original_file" xlink:type="simple">https://binary.pensoft.net/fig/534326</uri></graphic></fig></tp:treatment-sec></tp:taxon-treatment>
